# Supplementary material for: Development of in vitro - in vivo correlations for newly optimized Nimesulide formulations
Source: PLoS One. 2018 Aug 31;13(8):e0203123. doi: 10.1371/journal.pone.0203123 (PMC6118371; doi:10.1371/journal.pone.0203123)
Supplement: S1 File — (XLSX) [file pone.0203123.s001.xlsx]

## Sheet: Test Formulation F-IR1
Time	Concentration of Test
0	0
0.5	0.752
1	1.3
2	1.006
4	0.443
8	0.132
12	0.081
24	0.051

## Sheet: Reference (Nimaran)
Nimaran	Reference (Nimaran)
0	0
0.5	0.695
1	1.297
2	1.005
4	0.433
8	0.128
12	0.085
24	0.056
