# Supplementary material for: Development of in vitro - in vivo correlations for newly optimized Nimesulide formulations
Source: PLoS One. 2018 Aug 31;13(8):e0203123. doi: 10.1371/journal.pone.0203123 (PMC6118371; doi:10.1371/journal.pone.0203123)
Supplement: S2 File — (XLSX) [file pone.0203123.s002.xlsx]

## Sheet: In vivo data
Time	Subject	Formulation	Concentration
0.5	PO1	IR01	0.752
1	PO1	IR01	1.3
1.5	PO1	IR01	1.219
2	PO1	IR01	1.006
3	PO1	IR01	0.611
4	PO1	IR01	0.443
5	PO1	IR01	0.308
6	PO1	IR01	0.241
8	PO1	IR01	0.132
10	PO1	IR01	0.109
12	PO1	IR01	0.081
14	PO1	IR01	0.051
0.5	PO1	InR	0.242
1	PO1	InR	0.379
2	PO1	InR	0.689
3	PO1	InR	0.851
4	PO1	InR	0.532
6	PO1	InR	0.231
8	PO1	InR	0.189
10	PO1	InR	0.141
12	PO1	InR	0.102
14	PO1	InR	0.097
16	PO1	InR	0.076
20	PO1	InR	0.069
24	PO1	InR	0.052
0.5	PO1	Ext	0.748
1	PO1	Ext	1.302
1.5	PO1	Ext	1.216
2	PO1	Ext	1.017
3	PO1	Ext	0.616
4	PO1	Ext	0.453
5	PO1	Ext	0.318
6	PO1	Ext	0.239
8	PO1	Ext	0.133
10	PO1	Ext	0.099
12	PO1	Ext	0.089
14	PO1	Ext	0.058
0.5	PO1	SR	0.101
1	PO1	SR	0.153
2	PO1	SR	0.212
4	PO1	SR	0.412
6	PO1	SR	0.634
8	PO1	SR	0.512
10	PO1	SR	0.413
12	PO1	SR	0.275
14	PO1	SR	0.202
16	PO1	SR	0.173
20	PO1	SR	0.101
24	PO1	SR	0.096
30	PO1	SR	0.052
0.5	PO1	IR	0.763
1	PO1	IR	1.285
1.5	PO1	IR	1.209
2	PO1	IR	0.997
3	PO1	IR	0.625
4	PO1	IR	0.444
5	PO1	IR	0.312
6	PO1	IR	0.235
8	PO1	IR	0.134
10	PO1	IR	0.105
12	PO1	IR	0.088
14	PO1	IR	0.055
0.5	PO1	Targ	0.753
1	PO1	Targ	1.295
1.5	PO1	Targ	1.198
2	PO1	Targ	1.007
3	PO1	Targ	0.618
4	PO1	Targ	0.441
5	PO1	Targ	0.307
6	PO1	Targ	0.239
8	PO1	Targ	0.131
10	PO1	Targ	0.105
12	PO1	Targ	0.083
14	PO1	Targ	0.057
0.5	PO2	IR01	0.698
1	PO2	IR01	1.286
1.5	PO2	IR01	1.17
2	PO2	IR01	0.974
3	PO2	IR01	0.543
4	PO2	IR01	0.413
5	PO2	IR01	0.306
6	PO2	IR01	0.235
8	PO2	IR01	0.127
10	PO2	IR01	0.091
12	PO2	IR01	0.071
14	PO2	IR01	0.053
0.5	PO2	InR	0.197
1	PO2	InR	0.279
2	PO2	InR	0.674
3	PO2	InR	0.833
4	PO2	InR	0.535
6	PO2	InR	0.214
8	PO2	InR	0.172
10	PO2	InR	0.129
12	PO2	InR	0.101
14	PO2	InR	0.094
16	PO2	InR	0.072
20	PO2	InR	0.062
24	PO2	InR	0.051
0.5	PO2	Ext	0.709
1	PO2	Ext	1.298
1.5	PO2	Ext	1.209
2	PO2	Ext	1.005
3	PO2	Ext	0.597
4	PO2	Ext	0.449
5	PO2	Ext	0.305
6	PO2	Ext	0.235
8	PO2	Ext	0.129
10	PO2	Ext	0.098
12	PO2	Ext	0.085
14	PO2	Ext	0.055
0.5	PO2	SR	0.102
1	PO2	SR	0.143
2	PO2	SR	0.213
4	PO2	SR	0.409
6	PO2	SR	0.621
8	PO2	SR	0.502
10	PO2	SR	0.411
12	PO2	SR	0.254
14	PO2	SR	0.201
16	PO2	SR	0.167
20	PO2	SR	0.102
24	PO2	SR	0.092
30	PO2	SR	0.051
0.5	PO2	IR	0.753
1	PO2	IR	1.282
1.5	PO2	IR	1.201
2	PO2	IR	1.019
3	PO2	IR	0.581
4	PO2	IR	0.437
5	PO2	IR	0.312
6	PO2	IR	0.247
8	PO2	IR	0.129
10	PO2	IR	0.107
12	PO2	IR	0.085
14	PO2	IR	0.058
0.5	PO2	Targ	0.695
1	PO2	Targ	1.297
1.5	PO2	Targ	1.211
2	PO2	Targ	1.005
3	PO2	Targ	0.624
4	PO2	Targ	0.433
5	PO2	Targ	0.312
6	PO2	Targ	0.238
8	PO2	Targ	0.128
10	PO2	Targ	0.105
12	PO2	Targ	0.085
14	PO2	Targ	0.056
0.5	PO3	IR01	0.713
1	PO3	IR01	1.304
1.5	PO3	IR01	1.211
2	PO3	IR01	1.052
3	PO3	IR01	0.587
4	PO3	IR01	0.425
5	PO3	IR01	0.31
6	PO3	IR01	0.238
8	PO3	IR01	0.122
10	PO3	IR01	0.104
12	PO3	IR01	0.089
14	PO3	IR01	0.057
0.5	PO3	InR	0.187
1	PO3	InR	0.285
2	PO3	InR	0.587
3	PO3	InR	0.778
4	PO3	InR	0.511
6	PO3	InR	0.212
8	PO3	InR	0.167
10	PO3	InR	0.111
12	PO3	InR	0.101
14	PO3	InR	0.092
16	PO3	InR	0.071
20	PO3	InR	0.061
24	PO3	InR	0.051
0.5	PO3	Ext	0.695
1	PO3	Ext	1.289
1.5	PO3	Ext	1.195
2	PO3	Ext	1.002
3	PO3	Ext	0.608
4	PO3	Ext	0.451
5	PO3	Ext	0.309
6	PO3	Ext	0.238
8	PO3	Ext	0.127
10	PO3	Ext	0.095
12	PO3	Ext	0.087
14	PO3	Ext	0.054
0.5	PO3	SR	0.101
1	PO3	SR	0.151
2	PO3	SR	0.208
4	PO3	SR	0.404
6	PO3	SR	0.623
8	PO3	SR	0.501
10	PO3	SR	0.407
12	PO3	SR	0.254
14	PO3	SR	0.201
16	PO3	SR	0.145
20	PO3	SR	0.103
24	PO3	SR	0.093
30	PO3	SR	0.052
0.5	PO3	IR	0.699
1	PO3	IR	1.284
1.5	PO3	IR	1.186
2	PO3	IR	0.979
3	PO3	IR	0.573
4	PO3	IR	0.423
5	PO3	IR	0.306
6	PO3	IR	0.232
8	PO3	IR	0.127
10	PO3	IR	0.098
12	PO3	IR	0.082
14	PO3	IR	0.053
0.5	PO3	Targ	0.693
1	PO3	Targ	1.304
1.5	PO3	Targ	1.211
2	PO3	Targ	1.001
3	PO3	Targ	0.615
4	PO3	Targ	0.438
5	PO3	Targ	0.312
6	PO3	Targ	0.247
8	PO3	Targ	0.126
10	PO3	Targ	0.097
12	PO3	Targ	0.08
14	PO3	Targ	0.052
0.5	PO4	IR01	0.724
1	PO4	IR01	1.288
1.5	PO4	IR01	1.218
2	PO4	IR01	1.009
3	PO4	IR01	0.625
4	PO4	IR01	0.452
5	PO4	IR01	0.314
6	PO4	IR01	0.243
8	PO4	IR01	0.128
10	PO4	IR01	0.107
12	PO4	IR01	0.082
14	PO4	IR01	0.059
0.5	PO4	InR	0.188
1	PO4	InR	0.289
2	PO4	InR	0.654
3	PO4	InR	0.842
4	PO4	InR	0.509
6	PO4	InR	0.213
8	PO4	InR	0.171
10	PO4	InR	0.131
12	PO4	InR	0.099
14	PO4	InR	0.085
16	PO4	InR	0.071
20	PO4	InR	0.065
24	PO4	InR	0.054
0.5	PO4	Ext	0.699
1	PO4	Ext	1.301
1.5	PO4	Ext	1.212
2	PO4	Ext	1.009
3	PO4	Ext	0.594
4	PO4	Ext	0.448
5	PO4	Ext	0.309
6	PO4	Ext	0.242
8	PO4	Ext	0.131
10	PO4	Ext	0.105
12	PO4	Ext	0.082
14	PO4	Ext	0.059
0.5	PO4	SR	0.101
1	PO4	SR	0.152
2	PO4	SR	0.215
4	PO4	SR	0.402
6	PO4	SR	0.623
8	PO4	SR	0.511
10	PO4	SR	0.409
12	PO4	SR	0.274
14	PO4	SR	0.201
16	PO4	SR	0.135
20	PO4	SR	0.101
24	PO4	SR	0.092
30	PO4	SR	0.052
0.5	PO4	IR	0.748
1	PO4	IR	1.294
1.5	PO4	IR	1.195
2	PO4	IR	0.998
3	PO4	IR	0.603
4	PO4	IR	0.439
5	PO4	IR	0.316
6	PO4	IR	0.246
8	PO4	IR	0.138
10	PO4	IR	0.106
12	PO4	IR	0.079
14	PO4	IR	0.052
0.5	PO4	Targ	0.724
1	PO4	Targ	1.288
1.5	PO4	Targ	1.218
2	PO4	Targ	1.009
3	PO4	Targ	0.625
4	PO4	Targ	0.452
5	PO4	Targ	0.314
6	PO4	Targ	0.243
8	PO4	Targ	0.128
10	PO4	Targ	0.107
12	PO4	Targ	0.082
14	PO4	Targ	0.059
0.5	PO5	IR01	0.753
1	PO5	IR01	1.282
1.5	PO5	IR01	1.201
2	PO5	IR01	1.019
3	PO5	IR01	0.581
4	PO5	IR01	0.437
5	PO5	IR01	0.312
6	PO5	IR01	0.247
8	PO5	IR01	0.129
10	PO5	IR01	0.107
12	PO5	IR01	0.085
14	PO5	IR01	0.058
0.5	PO5	InR	0.243
1	PO5	InR	0.359
2	PO5	InR	0.685
3	PO5	InR	0.812
4	PO5	InR	0.521
6	PO5	InR	0.208
8	PO5	InR	0.173
10	PO5	InR	0.121
12	PO5	InR	0.101
14	PO5	InR	0.092
16	PO5	InR	0.072
20	PO5	InR	0.064
24	PO5	InR	0.051
0.5	PO5	Ext	0.75
1	PO5	Ext	1.305
1.5	PO5	Ext	1.209
2	PO5	Ext	1.006
3	PO5	Ext	0.615
4	PO5	Ext	0.433
5	PO5	Ext	0.304
6	PO5	Ext	0.239
8	PO5	Ext	0.125
10	PO5	Ext	0.101
12	PO5	Ext	0.084
14	PO5	Ext	0.055
0.5	PO5	SR	0.101
1	PO5	SR	0.151
2	PO5	SR	0.212
4	PO5	SR	0.409
6	PO5	SR	0.632
8	PO5	SR	0.511
10	PO5	SR	0.41
12	PO5	SR	0.265
14	PO5	SR	0.201
16	PO5	SR	0.156
20	PO5	SR	0.101
24	PO5	SR	0.094
30	PO5	SR	0.053
0.5	PO5	IR	0.708
1	PO5	IR	1.295
1.5	PO5	IR	1.205
2	PO5	IR	1.012
3	PO5	IR	0.599
4	PO5	IR	0.428
5	PO5	IR	0.308
6	PO5	IR	0.237
8	PO5	IR	0.124
10	PO5	IR	0.105
12	PO5	IR	0.088
14	PO5	IR	0.058
0.5	PO5	Targ	0.685
1	PO5	Targ	1.281
1.5	PO5	Targ	1.179
2	PO5	Targ	1.001
3	PO5	Targ	0.579
4	PO5	Targ	0.415
5	PO5	Targ	0.311
6	PO5	Targ	0.233
8	PO5	Targ	0.122
10	PO5	Targ	0.102
12	PO5	Targ	0.089
14	PO5	Targ	0.061
0.5	PO6	IR01	0.759
1	PO6	IR01	1.301
1.5	PO6	IR01	1.214
2	PO6	IR01	1.005
3	PO6	IR01	0.594
4	PO6	IR01	0.441
5	PO6	IR01	0.309
6	PO6	IR01	0.239
8	PO6	IR01	0.135
10	PO6	IR01	0.111
12	PO6	IR01	0.079
14	PO6	IR01	0.059
0.5	PO6	InR	0.194
1	PO6	InR	0.377
2	PO6	InR	0.696
3	PO6	InR	0.993
4	PO6	InR	0.819
6	PO6	InR	0.684
8	PO6	InR	0.518
10	PO6	InR	0.426
12	PO6	InR	0.316
14	PO6	InR	0.231
16	PO6	InR	0.141
20	PO6	InR	0.103
24	PO6	InR	0.071
0.5	PO6	Ext	0.699
1	PO6	Ext	1.284
1.5	PO6	Ext	1.186
2	PO6	Ext	0.979
3	PO6	Ext	0.573
4	PO6	Ext	0.423
5	PO6	Ext	0.306
6	PO6	Ext	0.232
8	PO6	Ext	0.127
10	PO6	Ext	0.098
12	PO6	Ext	0.082
14	PO6	Ext	0.053
0.5	PO6	SR	0.102
1	PO6	SR	0.142
2	PO6	SR	0.203
4	PO6	SR	0.403
6	PO6	SR	0.621
8	PO6	SR	0.501
10	PO6	SR	0.405
12	PO6	SR	0.256
14	PO6	SR	0.201
16	PO6	SR	0.163
20	PO6	SR	0.102
24	PO6	SR	0.092
30	PO6	SR	0.051
0.5	PO6	IR	0.698
1	PO6	IR	1.286
1.5	PO6	IR	1.175
2	PO6	IR	0.984
3	PO6	IR	0.543
4	PO6	IR	0.413
5	PO6	IR	0.306
6	PO6	IR	0.235
8	PO6	IR	0.127
10	PO6	IR	0.095
12	PO6	IR	0.077
14	PO6	IR	0.053
0.5	PO6	Targ	0.694
1	PO6	Targ	1.284
1.5	PO6	Targ	1.201
2	PO6	Targ	1.002
3	PO6	Targ	0.619
4	PO6	Targ	0.446
5	PO6	Targ	0.306
6	PO6	Targ	0.233
8	PO6	Targ	0.131
10	PO6	Targ	0.101
12	PO6	Targ	0.082
14	PO6	Targ	0.052
0.5	PO7	IR01	0.748
1	PO7	IR01	1.294
1.5	PO7	IR01	1.195
2	PO7	IR01	0.998
3	PO7	IR01	0.603
4	PO7	IR01	0.439
5	PO7	IR01	0.316
6	PO7	IR01	0.246
8	PO7	IR01	0.138
10	PO7	IR01	0.106
12	PO7	IR01	0.079
14	PO7	IR01	0.052
0.5	PO7	InR	0.242
1	PO7	InR	0.342
2	PO7	InR	0.643
3	PO7	InR	0.811
4	PO7	InR	0.512
6	PO7	InR	0.214
8	PO7	InR	0.172
10	PO7	InR	0.121
12	PO7	InR	0.101
14	PO7	InR	0.092
16	PO7	InR	0.076
20	PO7	InR	0.062
24	PO7	InR	0.051
0.5	PO7	Ext	0.695
1	PO7	Ext	1.297
1.5	PO7	Ext	1.211
2	PO7	Ext	1.005
3	PO7	Ext	0.624
4	PO7	Ext	0.433
5	PO7	Ext	0.312
6	PO7	Ext	0.238
8	PO7	Ext	0.128
10	PO7	Ext	0.105
12	PO7	Ext	0.085
14	PO7	Ext	0.056
0.5	PO7	SR	0.1
1	PO7	SR	0.141
2	PO7	SR	0.208
4	PO7	SR	0.411
6	PO7	SR	0.621
8	PO7	SR	0.512
10	PO7	SR	0.411
12	PO7	SR	0.249
14	PO7	SR	0.201
16	PO7	SR	0.156
20	PO7	SR	0.101
24	PO7	SR	0.092
30	PO7	SR	0.053
0.5	PO7	IR	0.748
1	PO7	IR	1.302
1.5	PO7	IR	1.216
2	PO7	IR	1.017
3	PO7	IR	0.616
4	PO7	IR	0.453
5	PO7	IR	0.318
6	PO7	IR	0.239
8	PO7	IR	0.133
10	PO7	IR	0.099
12	PO7	IR	0.089
14	PO7	IR	0.058
0.5	PO7	Targ	0.75
1	PO7	Targ	1.305
1.5	PO7	Targ	1.209
2	PO7	Targ	1.006
3	PO7	Targ	0.615
4	PO7	Targ	0.433
5	PO7	Targ	0.304
6	PO7	Targ	0.239
8	PO7	Targ	0.125
10	PO7	Targ	0.101
12	PO7	Targ	0.084
14	PO7	Targ	0.055
0.5	PO8	IR01	0.755
1	PO8	IR01	1.309
1.5	PO8	IR01	1.218
2	PO8	IR01	1.015
3	PO8	IR01	0.619
4	PO8	IR01	0.451
5	PO8	IR01	0.318
6	PO8	IR01	0.251
8	PO8	IR01	0.131
10	PO8	IR01	0.112
12	PO8	IR01	0.087
14	PO8	IR01	0.056
0.5	PO8	InR	0.196
1	PO8	InR	0.354
2	PO8	InR	0.647
3	PO8	InR	0.832
4	PO8	InR	0.514
6	PO8	InR	0.205
8	PO8	InR	0.165
10	PO8	InR	0.121
12	PO8	InR	0.101
14	PO8	InR	0.096
16	PO8	InR	0.076
20	PO8	InR	0.063
24	PO8	InR	0.051
0.5	PO8	Ext	0.698
1	PO8	Ext	1.286
1.5	PO8	Ext	1.175
2	PO8	Ext	0.984
3	PO8	Ext	0.543
4	PO8	Ext	0.413
5	PO8	Ext	0.306
6	PO8	Ext	0.235
8	PO8	Ext	0.127
10	PO8	Ext	0.095
12	PO8	Ext	0.077
14	PO8	Ext	0.053
0.5	PO8	SR	0.101
1	PO8	SR	0.154
2	PO8	SR	0.204
4	PO8	SR	0.41
6	PO8	SR	0.624
8	PO8	SR	0.506
10	PO8	SR	0.411
12	PO8	SR	0.256
14	PO8	SR	0.201
16	PO8	SR	0.154
20	PO8	SR	0.101
24	PO8	SR	0.093
30	PO8	SR	0.052
0.5	PO8	IR	0.713
1	PO8	IR	1.304
1.5	PO8	IR	1.211
2	PO8	IR	1.052
3	PO8	IR	0.587
4	PO8	IR	0.425
5	PO8	IR	0.31
6	PO8	IR	0.238
8	PO8	IR	0.122
10	PO8	IR	0.104
12	PO8	IR	0.089
14	PO8	IR	0.057
0.5	PO8	Targ	0.719
1	PO8	Targ	1.318
1.5	PO8	Targ	1.192
2	PO8	Targ	1.016
3	PO8	Targ	0.625
4	PO8	Targ	0.423
5	PO8	Targ	0.301
6	PO8	Targ	0.236
8	PO8	Targ	0.115
10	PO8	Targ	0.099
12	PO8	Targ	0.084
14	PO8	Targ	0.052
0.5	PO9	IR01	0.753
1	PO9	IR01	1.295
1.5	PO9	IR01	1.198
2	PO9	IR01	1.007
3	PO9	IR01	0.618
4	PO9	IR01	0.441
5	PO9	IR01	0.307
6	PO9	IR01	0.239
8	PO9	IR01	0.131
10	PO9	IR01	0.105
12	PO9	IR01	0.083
14	PO9	IR01	0.057
0.5	PO9	InR	0.194
1	PO9	InR	0.243
2	PO9	InR	0.653
3	PO9	InR	0.824
4	PO9	InR	0.532
6	PO9	InR	0.212
8	PO9	InR	0.164
10	PO9	InR	0.119
12	PO9	InR	0.101
14	PO9	InR	0.093
16	PO9	InR	0.073
20	PO9	InR	0.062
24	PO9	InR	0.054
0.5	PO9	Ext	0.719
1	PO9	Ext	1.318
1.5	PO9	Ext	1.192
2	PO9	Ext	1.016
3	PO9	Ext	0.625
4	PO9	Ext	0.423
5	PO9	Ext	0.301
6	PO9	Ext	0.236
8	PO9	Ext	0.115
10	PO9	Ext	0.099
12	PO9	Ext	0.084
14	PO9	Ext	0.052
0.5	PO9	SR	0.098
1	PO9	SR	0.151
2	PO9	SR	0.206
4	PO9	SR	0.411
6	PO9	SR	0.623
8	PO9	SR	0.502
10	PO9	SR	0.408
12	PO9	SR	0.256
14	PO9	SR	0.198
16	PO9	SR	0.156
20	PO9	SR	0.101
24	PO9	SR	0.094
30	PO9	SR	0.054
0.5	PO9	IR	0.709
1	PO9	IR	1.298
1.5	PO9	IR	1.209
2	PO9	IR	1.005
3	PO9	IR	0.597
4	PO9	IR	0.449
5	PO9	IR	0.305
6	PO9	IR	0.235
8	PO9	IR	0.129
10	PO9	IR	0.098
12	PO9	IR	0.085
14	PO9	IR	0.055
0.5	PO9	Targ	0.695
1	PO9	Targ	1.289
1.5	PO9	Targ	1.195
2	PO9	Targ	1.002
3	PO9	Targ	0.608
4	PO9	Targ	0.451
5	PO9	Targ	0.309
6	PO9	Targ	0.238
8	PO9	Targ	0.127
10	PO9	Targ	0.095
12	PO9	Targ	0.087
14	PO9	Targ	0.054
0.5	PO10	IR01	0.763
1	PO10	IR01	1.285
1.5	PO10	IR01	1.209
2	PO10	IR01	0.997
3	PO10	IR01	0.625
4	PO10	IR01	0.444
5	PO10	IR01	0.312
6	PO10	IR01	0.235
8	PO10	IR01	0.134
10	PO10	IR01	0.105
12	PO10	IR01	0.088
14	PO10	IR01	0.055
0.5	PO10	InR	0.191
1	PO10	InR	0.288
2	PO10	InR	0.623
3	PO10	InR	0.854
4	PO10	InR	0.512
6	PO10	InR	0.231
8	PO10	InR	0.156
10	PO10	InR	0.121
12	PO10	InR	0.101
14	PO10	InR	0.096
16	PO10	InR	0.072
20	PO10	InR	0.063
24	PO10	InR	0.054
0.5	PO10	Ext	0.685
1	PO10	Ext	1.281
1.5	PO10	Ext	1.179
2	PO10	Ext	1.001
3	PO10	Ext	0.579
4	PO10	Ext	0.415
5	PO10	Ext	0.311
6	PO10	Ext	0.233
8	PO10	Ext	0.122
10	PO10	Ext	0.102
12	PO10	Ext	0.089
14	PO10	Ext	0.061
0.5	PO10	SR	0.101
1	PO10	SR	0.153
2	PO10	SR	0.208
4	PO10	SR	0.411
6	PO10	SR	0.631
8	PO10	SR	0.501
10	PO10	SR	0.411
12	PO10	SR	0.262
14	PO10	SR	0.189
16	PO10	SR	0.154
20	PO10	SR	0.101
24	PO10	SR	0.096
30	PO10	SR	0.053
0.5	PO10	IR	0.698
1	PO10	IR	1.286
1.5	PO10	IR	1.17
2	PO10	IR	0.974
3	PO10	IR	0.543
4	PO10	IR	0.413
5	PO10	IR	0.306
6	PO10	IR	0.235
8	PO10	IR	0.127
10	PO10	IR	0.091
12	PO10	IR	0.071
14	PO10	IR	0.053
0.5	PO10	Targ	0.752
1	PO10	Targ	1.3
1.5	PO10	Targ	1.219
2	PO10	Targ	1.006
3	PO10	Targ	0.611
4	PO10	Targ	0.443
5	PO10	Targ	0.308
6	PO10	Targ	0.241
8	PO10	Targ	0.132
10	PO10	Targ	0.109
12	PO10	Targ	0.081
14	PO10	Targ	0.051
0.5	PO11	IR01	0.693
1	PO11	IR01	1.304
1.5	PO11	IR01	1.211
2	PO11	IR01	1.001
3	PO11	IR01	0.615
4	PO11	IR01	0.438
5	PO11	IR01	0.312
6	PO11	IR01	0.247
8	PO11	IR01	0.126
10	PO11	IR01	0.097
12	PO11	IR01	0.08
14	PO11	IR01	0.052
0.5	PO11	InR	0.213
1	PO11	InR	0.312
2	PO11	InR	0.634
3	PO11	InR	0.821
4	PO11	InR	0.513
6	PO11	InR	0.219
8	PO11	InR	0.165
10	PO11	InR	0.113
12	PO11	InR	0.101
14	PO11	InR	0.095
16	PO11	InR	0.74
20	PO11	InR	0.062
24	PO11	InR	0.051
0.5	PO11	Ext	0.708
1	PO11	Ext	1.295
1.5	PO11	Ext	1.205
2	PO11	Ext	1.012
3	PO11	Ext	0.599
4	PO11	Ext	0.428
5	PO11	Ext	0.308
6	PO11	Ext	0.237
8	PO11	Ext	0.124
10	PO11	Ext	0.105
12	PO11	Ext	0.088
14	PO11	Ext	0.058
0.5	PO11	SR	0.099
1	PO11	SR	0.141
2	PO11	SR	0.212
4	PO11	SR	0.405
6	PO11	SR	0.622
8	PO11	SR	0.503
10	PO11	SR	0.405
12	PO11	SR	0.251
14	PO11	SR	0.201
16	PO11	SR	0.153
20	PO11	SR	0.101
24	PO11	SR	0.092
30	PO11	SR	0.052
0.5	PO11	IR	0.755
1	PO11	IR	1.309
1.5	PO11	IR	1.218
2	PO11	IR	1.015
3	PO11	IR	0.619
4	PO11	IR	0.451
5	PO11	IR	0.318
6	PO11	IR	0.251
8	PO11	IR	0.131
10	PO11	IR	0.112
12	PO11	IR	0.087
14	PO11	IR	0.056
0.5	PO11	Targ	0.759
1	PO11	Targ	1.301
1.5	PO11	Targ	1.214
2	PO11	Targ	1.005
3	PO11	Targ	0.594
4	PO11	Targ	0.441
5	PO11	Targ	0.309
6	PO11	Targ	0.239
8	PO11	Targ	0.135
10	PO11	Targ	0.111
12	PO11	Targ	0.079
14	PO11	Targ	0.059
0.5	PO12	IR01	0.697
1	PO12	IR01	1.301
1.5	PO12	IR01	1.214
2	PO12	IR01	1.002
3	PO12	IR01	0.619
4	PO12	IR01	0.434
5	PO12	IR01	0.317
6	PO12	IR01	0.245
8	PO12	IR01	0.129
10	PO12	IR01	0.105
12	PO12	IR01	0.086
14	PO12	IR01	0.054
0.5	PO12	InR	0.232
1	PO12	InR	0.325
2	PO12	InR	0.654
3	PO12	InR	0.823
4	PO12	InR	0.521
6	PO12	InR	0.223
8	PO12	InR	0.167
10	PO12	InR	0.121
12	PO12	InR	0.101
14	PO12	InR	0.092
16	PO12	InR	0.074
20	PO12	InR	0.064
24	PO12	InR	0.051
0.5	PO12	Ext	0.694
1	PO12	Ext	1.284
1.5	PO12	Ext	1.201
2	PO12	Ext	1.002
3	PO12	Ext	0.619
4	PO12	Ext	0.446
5	PO12	Ext	0.306
6	PO12	Ext	0.233
8	PO12	Ext	0.131
10	PO12	Ext	0.101
12	PO12	Ext	0.082
14	PO12	Ext	0.052
0.5	PO12	SR	0.102
1	PO12	SR	0.142
2	PO12	SR	0.208
4	PO12	SR	0.403
6	PO12	SR	0.621
8	PO12	SR	0.502
10	PO12	SR	0.406
12	PO12	SR	0.242
14	PO12	SR	0.196
16	PO12	SR	0.156
20	PO12	SR	0.102
24	PO12	SR	0.096
30	PO12	SR	0.052
0.5	PO12	IR	0.699
1	PO12	IR	1.301
1.5	PO12	IR	1.212
2	PO12	IR	1.009
3	PO12	IR	0.594
4	PO12	IR	0.448
5	PO12	IR	0.309
6	PO12	IR	0.242
8	PO12	IR	0.131
10	PO12	IR	0.105
12	PO12	IR	0.082
14	PO12	IR	0.059
0.5	PO12	Targ	0.697
1	PO12	Targ	1.301
1.5	PO12	Targ	1.214
2	PO12	Targ	1.002
3	PO12	Targ	0.619
4	PO12	Targ	0.434
5	PO12	Targ	0.317
6	PO12	Targ	0.245
8	PO12	Targ	0.129
10	PO12	Targ	0.105
12	PO12	Targ	0.086
14	PO12	Targ	0.054

## Sheet: in vitro
Time	Subject	Fraction Drug Release
0.083	IR01	0.6923
0.167	IR01	0.7879
0.25	IR01	0.8758
0.5	IR01	0.9687
0.75	IR01	1.0012
1	IR01	1.0089
1.5	IR01	1.0143
2	IR01	1.0219
2.5	IR01	1.0382
3	IR01	1.0322
0.25	InR	0.2183
0.5	InR	0.2945
0.75	InR	0.3576
1	InR	0.4019
1.5	InR	0.4886
2	InR	0.5597
3	InR	0.6521
4	InR	0.7392
5	InR	0.8265
6	InR	0.8963
7	InR	0.9234
8	InR	0.9651
10	InR	0.9799
0.083	Ext	0.6745
0.167	Ext	0.7673
0.25	Ext	0.8658
0.5	Ext	0.942
0.75	Ext	1.023
1	Ext	1.029
1.5	Ext	1.0323
2	Ext	1.0378
2.5	Ext	1.0458
3	Ext	1.0465
0.5	SR	0.1562
1	SR	0.2077
2	SR	0.2704
3	SR	0.3571
4	SR	0.4271
6	SR	0.545
8	SR	0.6214
10	SR	0.6981
12	SR	0.7657
14	SR	0.7952
16	SR	0.8585
20	SR	0.9297
24	SR	0.9833
0.083	Targ	0.6312
0.167	Targ	0.7243
0.25	Targ	0.8156
0.5	Targ	0.9275
0.75	Targ	0.9766
1	Targ	0.9812
1.5	Targ	0.9978
2	Targ	1.0022
2.5	Targ	1.0089
3	Targ	1.0111

## Sheet: test
Time	pH 6.8	Fraction Drug release
0.083	pH 6.8	0.6345
0.167	pH 6.8	0.7473
0.25	pH 6.8	0.8258
0.5	pH 6.8	0.9142
0.75	pH 6.8	1.023
1	pH 6.8	1.029
1.5	pH 6.8	1.0323
2	pH 6.8	1.0378
2.5	pH 6.8	1.0458
3	pH 6.8	1.0465
